# Supplementary material for: Epicardial Atrial Fat at Cardiac Magnetic Resonance Imaging and AF Recurrence after Transcatheter Ablation
Source: J Cardiovasc Dev Dis. 2024 Apr 28;11(5):137. doi: 10.3390/jcdd11050137 (PMC11122251; doi:10.3390/jcdd11050137)
Supplement: Supplementary file 1 [file jcdd-11-00137-s001.zip]

Archive with 1 entries (1 files):
- jcdd-2950303-supplementary.pdf
